# Supplementary material for: Prioritization of arbitrary faces associated to self: An EEG study
Source: PLoS One. 2018 Jan 2;13(1):e0190679. doi: 10.1371/journal.pone.0190679 (PMC5749812; doi:10.1371/journal.pone.0190679)
Supplement: S1 File — (XLSX) [file pone.0190679.s001.xlsx]

## Sheet: Experiment 1
Participant	RT_M_Self	RT_M_Friend	RT_M_Stranger	RT_NM1_Self	RT_NM1_Friend	RT_NM1_Stranger	RT_NM2_Self	RT_NM2_Friend	RT_NM2_Stranger	ER_M_Self	ER_M_Friend	ER_M_Stranger	ER_NM1_Self	ER_NM1_Friend	ER_NM1_Stranger	ER_NM2_Self	ER_NM2_Friend	ER_NM2_Stranger	N2_Self	N2_Friend	N2_Stranger	fP3_Self	fP3_Friend	fP3_Stranger	cpP3_M_Self	cpP3_M_Friend	cpP3_M_Stranger	cpP3_NM1_Self	cpP3_NM1_Friend	cpP3_NM1_Stranger	cpP3_NM2_Self	cpP3_NM2_Friend	cpP3_NM2_Stranger
1001	515.606	515.777	554.439	495.438	558.393	513.054	531.455	507.402	528.027	1	1	1	1	1	1	1	1	0.982143	-6.75	-6.29	-5.31	1.56	0.91	0.27	8.5	7.57	7.58	4.96	1.94	4.42	3.6	4.7	3.03
1002	442.086	496.179	484.907	523.548	519.153	484.243	499.689	498.434	528.819	0.910714	0.892857	0.982143	0.839286	0.946429	0.982143	0.892857	0.946429	0.901786	-8.54	-9.51	-9.48	-0.58	-2.21	-0.62	14.67	14.56	13.17	11.76	7.4	11.62	11.3	11.01	8.76
1003	566.173	568.89	568.034	650.15	666.113	656.723	665.14	663.685	644.161	0.982143	1	1	0.982143	0.973214	1	1	1	0.991071	-3.35	-3.59	-3.59	-1.02	-0.87	-1.99	7.65	7.35	6.59	4.4	4.6	6.32	5.96	5.24	4.1
1004	650.748	677.825	737.299	671.592	774.358	750.934	742.354	718.813	735.718	0.991071	0.928571	1	0.982143	0.973214	0.982143	0.982143	0.982143	0.964286	-4.47	-5.33	-4.65	0.63	0.32	-0.08	4.68	4.54	6.06	3.2	0.95	2.03	2.38	2.83	0.99
1005	518.518	567.118	616.446	616.259	659.009	632.598	632.786	627.312	647.768	1	1	1	1	0.982143	1	1	1	1	-6.51	-6.36	-5.87	-1.14	-0.63	-0.65	15.61	14.37	10.94	15.3	8.36	9	8.3	13.11	11.27
1006	560.642	638.5	707.154	694.4	726.165	688.227	691.847	707.605	709.339	0.991071	0.982143	1	0.946429	0.991071	1	0.964286	1	0.973214	-2.63	-3.05	-3.01	0.41	-0.03	-0.33	9.02	6.07	6.75	1.49	2.4	1.29	3.05	0.42	1.72
1007	399.054	443.205	496.17	451.625	488.693	487.706	477.935	473.94	476.148	1	1	1	1	0.991071	0.964286	0.982143	0.946429	0.964286	-1.83	-3.09	-2.37	0.73	-0.21	0.84	15.91	12.29	9.9	14.82	9	9.26	8.86	10.85	13.36
1008	824.569	913.96	1135.2	1024.03	1093.77	1140.33	1093.7	1097.93	1066.5	0.982143	1	0.946429	0.964286	0.973214	0.964286	1	0.910714	0.9375	-4.23	-5.25	-4.25	3.1	1.46	2.31	1.5	1.77	-1.37	-2.04	-0.48	-2.27	-1.28	-1.9	-1.62
1009	545.716	624.45	588.868	568.75	622.679	605.514	633.585	581.812	581.545	1	1	1	1	0.991071	1	0.982143	1	1	-7.45	-7.83	-7.77	-1.52	-2.01	-2.14	20.95	14.07	15.84	12.62	6.77	10.32	9.2	10.03	10.47
1101	505.485	538.634	581.68	607.016	620.318	645.277	606.179	664.8	601.631	0.979167	1	1	1	1	1	0.982143	0.97619	0.991071	-5.41	-6.68	-7	1.95	2.11	1.17	7.79	8.31	7.98	7.03	5.37	7.72	6	7.33	6.92
1102	470.885	550.258	541.344	580.021	637.123	618.73	623.095	629.064	583.714	0.982143	0.964286	1	0.982143	0.991071	1	0.946429	0.982143	0.973214	-2.07	-2.51	-3.45	-0.45	-0.7	-1.3	5.82	4.37	5.86	5.24	1.18	2.97	0.84	5.66	2.99
1103	561.768	591.059	536.218	679.172	719.693	715.327	712.281	740.159	661.751	0.946429	0.928571	1	0.910714	0.982143	1	1	1	0.982143	1.71	-0.26	-0.33	2.04	1.17	0.91	4.91	7.25	6.31	5.45	2.37	3.01	3.72	4.21	2.89
1104	575.569	659.946	716.771	624.346	715.275	701.328	686.766	662.762	691.42	0.991071	0.964286	1	0.982143	0.973214	0.964286	1	0.982143	0.955357	-1.58	-1.31	-2.67	1.8	1.5	0.66	8.86	4.19	4.16	8.97	2.98	3.93	3.25	6.39	6.39
1105	770.834	849.618	908.67	895.474	909.786	943.421	936.766	896.336	915.578	0.982143	0.946429	0.982143	0.964286	0.955357	0.946429	0.964286	1	0.946429	-4.86	-5.29	-5.35	0.69	-1.63	-0.64	3.08	3.12	-0.11	2.82	0.84	0.52	1.64	1.74	0.98
1106	374.571	399.327	434.454	429.179	493.09	506.128	504.548	474.027	449.821	1	1	1	0.946429	0.991071	1	1	1	0.991071	-5.6	-5.49	-5.05	0.54	0.5	0.04	15.2	10.3	9.11	8.97	5.96	5.44	6.11	6.86	7.4
1107	594.343	644.671	636.975	739.47	693.719	709.868	694.883	729.283	718.891	0.973214	0.982143	0.964286	0.928571	0.946429	0.982143	1	0.964286	0.973214	1.59	1.13	-0.23	4.83	2.38	1.71	5.28	4.68	4.12	3.4	3.91	4.09	2.78	4.54	4.13
1108	751.953	797.634	860.917	861.389	845.426	813.288	871.906	827.898	820.299	0.928571	0.964286	0.964286	1	0.946429	0.982143	0.964286	0.982143	0.946429	-3.2	-3.47	-2.77	0.56	0.89	1.43	1.65	2.01	1.37	2.46	-0.2	0.54	0.05	1.31	1.45
1109	448.368	473.938	459.759	466.08	511.018	483.455	496.714	480.589	483.25	1	1	1	1	1	1	1	1	1	-7.27	-6.42	-6.36	-1.72	-1.2	-0.83	17.98	13.36	15.66	14.76	9.48	11.88	10.15	14.43	11.5

## Sheet: Experiment 2
Participant	RT_M_Self	RT_M_Friend	RT_M_Stranger	RT_NM1_Self	RT_NM1_Friend	RT_NM1_Stranger	RT_NM2_Self	RT_NM2_Friend	RT_NM2_Stranger	ER_M_Self	ER_M_Friend	ER_M_Stranger	ER_NM1_Self	ER_NM1_Friend	ER_NM1_Stranger	ER_NM2_Self	ER_NM2_Friend	ER_NM2_Stranger	fP3_Self	fP3_Friend	fP3_Stranger	cpP3_M_Self	cpP3_M_Friend	cpP3_M_Stranger	cpP3_NM1_Self	cpP3_NM1_Friend	cpP3_NM1_Stranger	cpP3_NM2_Self	cpP3_NM2_Friend	cpP3_NM2_Stranger	N2_X1_Self	N2_X1_Friend	N2_X1_Stranger	N2_X2_Self	N2_X2_Friend	N2_X2_Stranger
2001	468.741	473.25	493.127	533.35	562.696	562.594	565.67	549.937	543.035	1	0.982143	0.928571	1	1	1	1	1	0.982143	1.46	2.05	1.43	12.26	10.29	11.23	17.09	13.04	10.26	13.3	11.77	15.38	-2.6	-2.2	-3.18	-1.69	-4.69	-1.59
2002	665.348	775.825	708.19	753.377	796.548	792.4	776.556	797.905	767.863	1	1	0.982143	0.982143	0.973214	0.982143	0.982143	0.982143	0.991071	4.51	2.34	2.53	11.44	8.33	12.02	14	14.71	13.55	13.75	14.83	13.24	-3.5	-0.79	-0.8	-0.2	-2.32	-2.56
2003	562.161	610.886	623.249	673.134	679.92	729.086	708.229	710.938	662.973	1	1	1	1	0.982143	1	0.982143	1	0.973214	0.15	-0.98	-2.2	16.73	12.76	13.32	18.43	17.25	17.37	16.76	18.94	16.96	-4.76	-4.95	-3.66	-4.19	-3.91	-5.27
2004	562.876	612.074	615.983	593.672	626.87	645.044	606.584	627.737	631.265	0.982143	0.982143	0.982143	0.982143	0.9375	0.946429	0.892857	0.964286	0.946429	2.41	-0.91	-1.08	18.44	16.39	16.21	17.25	17.75	18.37	18.03	18.19	17.12	3.47	4.15	2.58	3.9	3.12	3.17
2005	625.698	614.718	601.09	669.317	727.858	709.706	706.362	716.012	684.508	0.991071	0.982143	1	0.910714	0.982143	0.964286	0.982143	0.964286	0.982143	-0.17	-1.44	-1.98	7.1	8.51	8.55	9.73	7.5	9.43	9.03	7.12	10.44	-4.46	-4.06	-3.8	-3.98	-5.11	-3.24
2006	605.655	694.056	744.641	720.68	749.125	850.197	790.044	797.226	732.733	0.991071	1	0.946429	0.982143	0.973214	1	1	1	0.973214	-0.58	-2.05	-1.76	2.76	0.03	1.33	1.07	1.15	0.24	0.41	0.23	1.96	-4.04	-2.92	-3.29	-2.79	-4.01	-3.46
2007	572.84	629.821	597.594	719.883	726.589	736.443	728.383	750.318	704.215	0.991071	0.982143	0.964286	0.946429	1	0.964286	0.982143	1	0.991071	-0.25	1.03	-0.63	3.67	1.06	1.42	4.84	0.65	3.81	3.63	4.24	1.41	1.59	-0.11	1.52	1.73	1.25	0.03
2008	622.413	727.893	724.387	707.813	723.969	714.355	689.807	729.527	726.804	0.991071	0.982143	0.982143	0.982143	0.9375	0.964286	1	0.964286	0.982143	0.96	-0.71	-2.43	6.23	4.73	4.53	3.17	1.77	1.49	0.95	2.19	3.24	-1.74	-1.78	-2.85	-1.8	-2.45	-2.12
2009	602.345	682.604	651.293	699.81	721.746	754.888	749.226	719.669	707.548	0.982143	1	1	0.946429	0.973214	0.982143	0.982143	0.982143	0.991071	0.54	-0.16	-0.58	4.64	4.83	4.59	9.31	5.39	4.16	2.69	7.26	8.78	-4.04	-4.03	-5.37	-5.11	-4.2	-4.14
2101	544.036	558.428	589.564	595.047	622.623	632.804	636.589	593.42	620.466	1	1	0.982143	0.982143	0.991071	1	0.982143	1	0.982143	5	3.57	3.22	8.55	6.57	4.01	5.66	3.45	2.16	2.7	4.22	4.36	0.81	0.04	0.82	0.6	0.73	0.34
2102	552.561	521.539	496.621	542.714	578.927	515.89	562.104	529.747	545.681	0.964286	1	0.982143	0.982143	0.973214	0.982143	0.982143	0.982143	0.973214	0.54	-1.47	-1.54	8.76	6.95	9.65	11.06	8.62	9.94	11.21	9.53	8.87	3.07	2.79	2.91	3.51	3.1	2.17
2103	583.694	710.647	797.208	756.81	786.306	820.847	777.02	807.492	779.451	0.982143	0.982143	0.982143	0.964286	0.991071	0.946429	0.982143	0.982143	0.982143	0.35	0.78	-0.07	7.64	7.71	6.83	10.37	7.42	4.61	5.83	6.74	9.82	-0.58	-0.33	-0.95	-0.66	-1.29	0.09
2104	781.536	791.437	890.9	929.621	974.208	1007	981.553	981.541	947.731	0.982143	0.964286	0.964286	1	1	1	0.982143	0.982143	0.991071	1.45	-0.27	-0.33	7.6	6.39	7.38	6.95	6.3	6.38	7.35	6.1	6.06	-2.06	-2.06	-2.96	-1.94	-3.04	-2.1
2105	572.745	682.663	669.64	711.926	779.037	773.765	764.105	771.195	729.429	0.991071	0.982143	1	0.982143	0.991071	1	0.982143	0.982143	0.982143	1.56	-0.32	0.64	8.52	4.66	5.89	7.29	4.49	5.28	4.73	5.25	7.13	-5.21	-5.54	-5.59	-5.3	-5.15	-5.9
2106	587.921	629.874	595.773	673.339	699.996	666.968	681.921	689.252	669.13	0.964286	0.732143	0.982143	0.964286	0.991071	1	0.964286	0.982143	0.982143	6.89	5.27	7.58	16.17	16.04	16.61	17.74	16.31	22.34	19.3	21.07	16.32	-6.27	-5	-4.61	-4.21	-5	-6.66
2107	673.978	660.001	661.297	770.209	778.321	700.621	699	751.83	798.321	0.973214	0.964286	1	1	1	1	1	0.964286	0.991071	-0.37	-1.41	-2.92	7.88	6.86	5.81	7.31	6.52	9.41	8.29	7.26	7.68	-5.3	-6.11	-6.36	-5.43	-6.91	-5.43
2108	543.118	593.19	641.219	618.776	669.695	702.688	669.432	679.013	642.714	0.982143	0.946429	0.982143	0.857143	0.901786	0.910714	0.946429	0.946429	0.875	0.72	0.41	-1.6	8.22	3.78	3.39	3.4	2.11	-1.42	-0.45	0.75	3.78	-3.96	-3.83	-4.48	-4.29	-4.52	-3.46
2109	622.913	670.137	582.718	661.75	669.742	624.304	663.917	679.156	612.722	0.991071	0.910714	0.982143	0.928571	0.955357	0.982143	1	0.982143	0.982143	0.12	-2.03	-1.19	5.59	4.78	4.9	5.65	3.26	4.79	3.85	5.85	3.99	-3.62	-4.64	-3.9	-3.26	-3.74	-5.16

## Sheet: Explanation of labels
Experiment 1	Participant	Participant number	Experiment 1	Participant	Participant number
	RT_M_Self	Reaction time - Matching trials - Self		RT_M_Self	Reaction time - Matching trials - Self
	RT_M_Friend	Reaction time - Matching trials - Friend		RT_M_Friend	Reaction time - Matching trials - Friend
	RT_M_Stranger	Reaction time - Matching trials - Stranger		RT_M_Stranger	Reaction time - Matching trials - Stranger
	RT_NM1_Self	Reaction time - NM1 trials - Self		RT_NM1_Self	Reaction time - NM1 trials - Self
	RT_NM1_Friend	Reaction time - NM1 trials - Friend		RT_NM1_Friend	Reaction time - NM1 trials - Friend
	RT_NM1_Stranger	Reaction time - NM1 trials - Stranger		RT_NM1_Stranger	Reaction time - NM1 trials - Stranger
	RT_NM2_Self	Reaction time - NM2 trials - Self		RT_NM2_Self	Reaction time - NM2 trials - Self
	RT_NM2_Friend	Reaction time - NM2 trials - Friend		RT_NM2_Friend	Reaction time - NM2 trials - Friend
	RT_NM2_Stranger	Reaction time - NM2 trials - Stranger		RT_NM2_Stranger	Reaction time - NM2 trials - Stranger
	ER_M_Self	Accuracy - Matching trials - Self		ER_M_Self	Accuracy - Matching trials - Self
	ER_M_Friend	Accuracy - Matching trials - Friend		ER_M_Friend	Accuracy - Matching trials - Friend
	ER_M_Stranger	Accuracy - Matching trials - Stranger		ER_M_Stranger	Accuracy - Matching trials - Stranger
	ER_NM1_Self	Accuracy - NM1 trials - Self		ER_NM1_Self	Accuracy - NM1 trials - Self
	ER_NM1_Friend	Accuracy - NM1 trials - Friend		ER_NM1_Friend	Accuracy - NM1 trials - Friend
	ER_NM1_Stranger	Accuracy - NM1 trials - Stranger		ER_NM1_Stranger	Accuracy - NM1 trials - Stranger
	ER_NM2_Self	Accuracy - NM2 trials - Self		ER_NM2_Self	Accuracy - NM2 trials - Self
	ER_NM2_Friend	Accuracy - NM2 trials - Friend		ER_NM2_Friend	Accuracy - NM2 trials - Friend
	ER_NM2_Stranger	Accuracy - NM2 trials - Stranger		ER_NM2_Stranger	Accuracy - NM2 trials - Stranger
	N2_Self	N2 after faces - Self		fP3_Self	Frontal P3 after labels - Self
	N2_Friend	N2 after faces - Friend		fP3_Friend	Frontal P3 after labels - Friend
	N2_Stranger	N2 after faces - Stranger		fP3_Stranger	Frontal P3 after labels - Stranger
	fP3_Self	Frontal P3 after faces - Self		cpP3_M_Self	central-parietal P3 after faces - Matching trials - Self
	fP3_Friend	Frontal P3 after faces - Friend		cpP3_M_Friend	central-parietal P3 after faces - Matching trials - Friend
	fP3_Stranger	Frontal P3 after faces - Stranger		cpP3_M_Stranger	central-parietal P3 after faces - Matching trials - Stranger
	cpP3_M_Self	central-parietal P3 after labels - Matching trials - Self		cpP3_NM1_Self	central-parietal P3 after faces - NM1 trials - Self
	cpP3_M_Friend	central-parietal P3 after labels - Matching trials - Friend		cpP3_NM1_Friend	central-parietal P3 after faces - NM1 trials - Friend
	cpP3_M_Stranger	central-parietal P3 after labels - Matching trials - Stranger		cpP3_NM1_Stranger	central-parietal P3 after faces - NM1 trials - Stranger
	cpP3_NM1_Self	central-parietal P3 after labels - NM1 trials - Self		cpP3_NM2_Self	central-parietal P3 after faces - NM2 trials - Self
	cpP3_NM1_Friend	central-parietal P3 after labels - NM1 trials - Friend		cpP3_NM2_Friend	central-parietal P3 after faces - NM2 trials - Friend
	cpP3_NM1_Stranger	central-parietal P3 after labels - NM1 trials - Stranger		cpP3_NM2_Stranger	central-parietal P3 after faces - NM2 trials - Stranger
	cpP3_NM2_Self	central-parietal P3 after labels - NM2 trials - Self		N2_X1_Self	N2 after faces - Stimulus_1 average - Self
	cpP3_NM2_Friend	central-parietal P3 after labels - NM2 trials - Friend		N2_X1_Friend	N2 after faces - Stimulus_1 average - Friend
	cpP3_NM2_Stranger	central-parietal P3 after labels - NM2 trials - Stranger		N2_X1_Stranger	N2 after faces - Stimulus_1 average - Stranger
				N2_X2_Self	N2 after faces - Stimulus_2 average - Self
				N2_X2_Friend	N2 after faces - Stimulus_2 average - Friend
				N2_X2_Stranger	N2 after faces - Stimulus_2 average - Stranger
